# Supplementary material for: Integrative LC-HR-QTOF-MS and Computational Metabolomics Approaches for Compound Annotation, Chemometric Profiling and In Silico Antibacterial Evaluation of Ugandan Propolis
Source: Metabolites. 2026 Feb 3;16(2):109. doi: 10.3390/metabo16020109 (PMC12942557; doi:10.3390/metabo16020109)
Supplement: Supplementary file 1 [file metabolites-16-00109-s001.zip]

Archive with 12 entries (12 files):
- Supplementary Figure S1-Workflow for the selection of candidate antibacterial chemical markers from Ugandan propolis.pdf
- Supplementary Figure S2-ADJ-RWA best pairwise comparison.pdf
- Supplementary Figure S3-Debiased sparse partial correlation (DSPC) networks for SIRIUS and GNPS.pdf
- Supplementary Figures S4-S6  Molecular Docking Interactions.pdf
- Supplementary file csv1_SIRIUS annotations.csv
- Supplementary file csv2_GNPS annotations.csv
- Supplementary file csv3_Toxicity predictions.xlsx
- Supplementary Table S1-Shows Climatic factors of the agroecological zones.pdf
- Supplementary Table S2-Shows the plant species mentioned by the 27 beekeepers in the different agro-ecological zones.pdf
- Supplementary Table S3-oPLS-DA analysis of GNPS and SIRIUS-annotated compounds.pdf
- Supplementary Table S4-Shows compounds annotated from both methods with reported antibacterial activity.pdf
- Supplementary Table S5-In silico ADME characteristics and medicinal chemistry descriptors for ligands.pdf
