# Supplementary material for: Integrative LC-HR-QTOF-MS and Computational Metabolomics Approaches for Compound Annotation, Chemometric Profiling and In Silico Antibacterial Evaluation of Ugandan Propolis
Source: Metabolites. 2026 Feb 3;16(2):109. doi: 10.3390/metabo16020109 (PMC12942557; doi:10.3390/metabo16020109)
Supplement: Supplementary file 1 [file metabolites-16-00109-s001.zip › Supplementary file csv1_SIRIUS annotations.csv]

Name	Formula	Mass	RT	Most specific class	SMILES	InChI	InChI Key	structurePerIdRank	formulaRank	ConfidenceScoreExact	ConfidenceScoreApproximate	CSI:FingerIDScore	ZodiacScore	SiriusScoreNormalized	adduct
3-[3,4,7,9-tetrahydroxy-2-(hydroxymethyl)-6-[3,4,5-trihydroxy-6-(hydroxymethyl)oxan-2-yl]-3,4,4a,9b-tetrahydro-2H-pyrano[3,2-b][1]benzofuran-8-yl]but-2-enoic acid	C22H28O14	516.148	3.892	Flavonoid C-glycosides	CC(=CC(=O)O)C1=C(C2=C(C(=C1O)C3C(C(C(C(O3)CO)O)O)O)OC4C2OC(C(C4O)O)CO)O	InChI=1S/C22H28O14/c1-5(2-8(25)26)9-14(29)10(20-18(33)16(31)12(27)6(3-23)34-20)19-11(15(9)30)21-22(36-19)17(32)13(28)7(4-24)35-21/h2,6-7,12-13,16-18,20-24,27-33H,3-4H2,1H3,(H,25,26)	UOMHRBZAKXQMCC	1	1	0.601	0.601	-199.18	1	0.834	[M + H]+
1-{2,4,6-trihydroxy-3,5-bis[3,4,5-trihydroxy-6-(hydroxymethyl)oxan-2-yl]phenyl}ethan-1-one	C20H28O14	492.148	4.174	Phenolic glycosides	CC(=O)C1=C(C(=C(C(=C1O)C2C(C(C(C(O2)CO)O)O)O)O)C3C(C(C(C(O3)CO)O)O)O)O	InChI=1S/C20H28O14/c1-4(23)7-12(26)8(19-17(31)15(29)10(24)5(2-21)33-19)14(28)9(13(7)27)20-18(32)16(30)11(25)6(3-22)34-20/h5-6,10-11,15-22,24-32H,2-3H2,1H3	DFBBFWZHBXXZGI	1	1	0.566	0.6	-68.453	1	1	[M + H]+
Chlorogenic Acid	C16H18O9	354.095	4.627	Quinic acids and derivatives	C1C(C(C(CC1(C(=O)O)O)OC(=O)C=CC2=CC(=C(C=C2)O)O)O)O	InChI=1S/C16H18O9/c17-9-3-1-8(5-10(9)18)2-4-13(20)25-12-7-16(24,15(22)23)6-11(19)14(12)21/h1-5,11-12,14,17-19,21,24H,6-7H2,(H,22,23)	CWVRJTMFETXNAD	1	1	0.666	0.892	-71.351	1	0.992	[M + Na]+
2-(3,4-dihydroxyphenyl)-5,7-dihydroxy-6,8-bis[3,4,5-trihydroxy-6-(hydroxymethyl)oxan-2-yl]-4H-chromen-4-one	C27H30O16	610.153	5.405	Flavonoid 8-C-glycosides	C1=CC(=C(C=C1C2=CC(=O)C3=C(C(=C(C(=C3O2)C4C(C(C(C(O4)CO)O)O)O)O)C5C(C(C(C(O5)CO)O)O)O)O)O)O	InChI=1S/C27H30O16/c28-5-12-17(33)21(37)23(39)26(42-12)15-19(35)14-10(32)4-11(7-1-2-8(30)9(31)3-7)41-25(14)16(20(15)36)27-24(40)22(38)18(34)13(6-29)43-27/h1-4,12-13,17-18,21-24,26-31,33-40H,5-6H2	ZLPSOQFIIQIIAX	1	1	0.92	0.936	-8.824	1	1	[M + H]+
2-(3,4-dihydroxyphenyl)-5,7-dihydroxy-3-[(3,4,5-trihydroxy-6-{[(3,4,5-trihydroxyoxan-2-yl)oxy]methyl}oxan-2-yl)oxy]-4H-chromen-4-one	C26H28O16	596.138	6.283	Flavonoid-3-O-glycosides	C1C(C(C(C(O1)OCC2C(C(C(C(O2)OC3=C(OC4=CC(=CC(=C4C3=O)O)O)C5=CC(=C(C=C5)O)O)O)O)O)O)O)O	InChI=1S/C26H28O16/c27-9-4-12(30)16-14(5-9)40-23(8-1-2-10(28)11(29)3-8)24(19(16)34)42-26-22(37)20(35)18(33)15(41-26)7-39-25-21(36)17(32)13(31)6-38-25/h1-5,13,15,17-18,20-22,25-33,35-37H,6-7H2	YNMFDPCLPIMRFD	1	1	0.786	0.862	-27.835	1	0.998	[M + H]+
Rutin	C27H30O16	610.153	6.778	Flavonoid-3-O-glycosides	CC1C(C(C(C(O1)OCC2C(C(C(C(O2)OC3=C(OC4=CC(=CC(=C4C3=O)O)O)C5=CC(=C(C=C5)O)O)O)O)O)O)O)O	InChI=1S/C27H30O16/c1-8-17(32)20(35)22(37)26(40-8)39-7-15-18(33)21(36)23(38)27(42-15)43-25-19(34)16-13(31)5-10(28)6-14(16)41-24(25)9-2-3-11(29)12(30)4-9/h2-6,8,15,17-18,20-23,26-33,35-38H,7H2,1H3	IKGXIBQEEMLURG	1	1	0.803	0.873	-21.402	1	1	[M + H]+
methyl 6-[5,7-dihydroxy-2-(4-hydroxyphenyl)-4-oxo-4H-chromen-8-yl]-3,4,5-trihydroxyoxane-2-carboxylate	C22H20O11	460.101	6.907	Flavonoid C-glycosides	COC(=O)C1C(C(C(C(O1)C2=C(C=C(C3=C2OC(=CC3=O)C4=CC=C(C=C4)O)O)O)O)O)O	InChI=1S/C22H20O11/c1-31-22(30)21-18(29)16(27)17(28)20(33-21)15-11(25)6-10(24)14-12(26)7-13(32-19(14)15)8-2-4-9(23)5-3-8/h2-7,16-18,20-21,23-25,27-29H,1H3	NIGRLUARGZNKAW	1	1	0.641	0.641	-130.244	1	1	[M + H]+
Isobiflorin 1	C16H18O9	354.095	7.106	Phenolic glycosides	CC1=CC(=O)C2=C(O1)C(=C(C=C2O)O)C3C(C(C(C(O3)CO)O)O)O	InChI=1S/C16H18O9/c1-5-2-6(18)10-7(19)3-8(20)11(15(10)24-5)16-14(23)13(22)12(21)9(4-17)25-16/h2-3,9,12-14,16-17,19-23H,4H2,1H3	UDTUCCXZNVRBEJ	1	1	0.757	0.964	-18.637	1	1	[M + H]+
Naringenin-6-C-glucoside	C21H22O10	434.121	7.248	Flavonoid C-glycosides	C1C(OC2=C(C1=O)C(=C(C(=C2)O)C3C(C(C(C(O3)CO)O)O)O)O)C4=CC=C(C=C4)O	InChI=1S/C21H22O10/c22-7-14-17(26)19(28)20(29)21(31-14)16-11(25)6-13-15(18(16)27)10(24)5-12(30-13)8-1-3-9(23)4-2-8/h1-4,6,12,14,17,19-23,25-29H,5,7H2	QKPKGDDHOGIEOO	1	1	0.92	0.982	-24.748	1	1	[M + H]+
3-{[4,5-dihydroxy-6-(hydroxymethyl)-3-[(3,4,5-trihydroxy-6-methyloxan-2-yl)oxy]oxan-2-yl]oxy}-5,7-dihydroxy-2-(4-hydroxyphenyl)-4H-chromen-4-one	C27H30O15	594.158	7.313	Flavonoid-3-O-glycosides	CC1C(C(C(C(O1)OC2C(C(C(OC2OC3=C(OC4=CC(=CC(=C4C3=O)O)O)C5=CC=C(C=C5)O)CO)O)O)O)O)O	InChI=1S/C27H30O15/c1-9-17(32)20(35)22(37)26(38-9)42-25-21(36)18(33)15(8-28)40-27(25)41-24-19(34)16-13(31)6-12(30)7-14(16)39-23(24)10-2-4-11(29)5-3-10/h2-7,9,15,17-18,20-22,25-33,35-37H,8H2,1H3	OHOBPOYHROOXEI	1	1	0.388	0.613	-60.394	1	0.996	[M + H]+
Biflorin	C16H18O9	354.095	8.01	Phenolic glycosides	CC1=CC(=O)C2=C(O1)C=C(C(=C2O)C3C(C(C(C(O3)CO)O)O)O)O	InChI=1S/C16H18O9/c1-5-2-6(18)10-8(24-5)3-7(19)11(13(10)21)16-15(23)14(22)12(20)9(4-17)25-16/h2-3,9,12,14-17,19-23H,4H2,1H3	XTZWWMZDVUKEDJ	1	1	0.417	0.956	-27.186	1	1	[M + H]+
3-{[4,5-dihydroxy-6-(hydroxymethyl)-3-[(3,4,5-trihydroxy-6-methyloxan-2-yl)oxy]oxan-2-yl]oxy}-5,7-dihydroxy-2-(4-hydroxyphenyl)-4H-chromen-4-one	C27H30O15	594.158	8.08	Flavonoid-3-O-glycosides	CC1C(C(C(C(O1)OC2C(C(C(OC2OC3=C(OC4=CC(=CC(=C4C3=O)O)O)C5=CC=C(C=C5)O)CO)O)O)O)O)O	InChI=1S/C27H30O15/c1-9-17(32)20(35)22(37)26(38-9)42-25-21(36)18(33)15(8-28)40-27(25)41-24-19(34)16-13(31)6-12(30)7-14(16)39-23(24)10-2-4-11(29)5-3-10/h2-7,9,15,17-18,20-22,25-33,35-37H,8H2,1H3	OHOBPOYHROOXEI	1	1	0.42	0.721	-31.512	1	1	[M + H]+
Querciturone	C21H18O13	478.075	8.158	Flavonoid-3-O-glucuronides	C1=CC(=C(C=C1C2=C(C(=O)C3=C(C=C(C=C3O2)O)O)OC4C(C(C(C(O4)C(=O)O)O)O)O)O)O	InChI=1S/C21H18O13/c22-7-4-10(25)12-11(5-7)32-17(6-1-2-8(23)9(24)3-6)18(13(12)26)33-21-16(29)14(27)15(28)19(34-21)20(30)31/h1-5,14-16,19,21-25,27-29H,(H,30,31)	DUBCCGAQYVUYEU	1	1	0.603	0.739	-21.975	1	1	[M + H]+
6-{[2-(3,4-dihydroxyphenyl)-5-hydroxy-4-oxo-3,4-dihydro-2H-1-benzopyran-7-yl]oxy}-3,4,5-trihydroxyoxane-2-carboxylic acid	C21H20O12	464.095	8.369	Flavonoid-7-O-glucuronides	C1C(OC2=CC(=CC(=C2C1=O)O)OC3C(C(C(C(O3)C(=O)O)O)O)O)C4=CC(=C(C=C4)O)O	InChI=1S/C21H20O12/c22-9-2-1-7(3-10(9)23)13-6-12(25)15-11(24)4-8(5-14(15)32-13)31-21-18(28)16(26)17(27)19(33-21)20(29)30/h1-5,13,16-19,21-24,26-28H,6H2,(H,29,30)	YSORAXGDTRAEMV	1	1	0.978	0.986	-19.77	1	0.999	[M + H]+
6''-O-(3-Hydroxy-3-Methylglutaroyl)Hyperin	C27H28O16	608.138	8.509	Flavonoid-3-O-glycosides	CC(CC(=O)O)(CC(=O)OCC1C(C(C(C(O1)OC2=C(OC3=CC(=CC(=C3C2=O)O)O)C4=CC(=C(C=C4)O)O)O)O)O)O	InChI=1S/C27H28O16/c1-27(39,7-17(32)33)8-18(34)40-9-16-20(35)22(37)23(38)26(42-16)43-25-21(36)19-14(31)5-11(28)6-15(19)41-24(25)10-2-3-12(29)13(30)4-10/h2-6,16,20,22-23,26,28-31,35,37-39H,7-9H2,1H3,(H,32,33)	FMMBDZGNMFRGMV	1	1	0.94	0.94	-20.598	1	1	[M + H]+
Isoswertisin 2''-Acetate	C24H24O11	488.132	9.049	Flavonoid C-glycosides	CC(=O)OC1C(C(C(OC1C2=C(C=C(C3=C2OC(=CC3=O)C4=CC=C(C=C4)O)O)OC)CO)O)O	InChI=1S/C24H24O11/c1-10(26)33-24-21(31)20(30)17(9-25)35-23(24)19-16(32-2)8-14(29)18-13(28)7-15(34-22(18)19)11-3-5-12(27)6-4-11/h3-8,17,20-21,23-25,27,29-31H,9H2,1-2H3	JQUDPNSJXPBHNN	1	1	0.432	0.617	-179.757	1	1	[M + H]+
Isobiflorin 2	C16H18O9	354.095	9.207	Phenolic glycosides	CC1=CC(=O)C2=C(O1)C(=C(C=C2O)O)C3C(C(C(C(O3)CO)O)O)O	InChI=1S/C16H18O9/c1-5-2-6(18)10-7(19)3-8(20)11(15(10)24-5)16-14(23)13(22)12(21)9(4-17)25-16/h2-3,9,12-14,16-17,19-23H,4H2,1H3	UDTUCCXZNVRBEJ	1	1	0.716	0.949	-32.301	1	1	[M + H]+
Reinutrin	C20H18O11	434.085	9.423	Flavonoid-3-O-glycosides	C1C(C(C(C(O1)OC2=C(OC3=CC(=CC(=C3C2=O)O)O)C4=CC(=C(C=C4)O)O)O)O)O	InChI=1S/C20H18O11/c21-8-4-11(24)14-13(5-8)30-18(7-1-2-9(22)10(23)3-7)19(16(14)27)31-20-17(28)15(26)12(25)6-29-20/h1-5,12,15,17,20-26,28H,6H2	PZZRDJXEMZMZFD	1	1	0.474	0.688	-20.048	1	1	[M + H]+
3,4-bis({[3-(3,4-dihydroxyphenyl)prop-2-enoyl]oxy})-1,5-dihydroxycyclohexane-1-carboxylic acid	C25H24O12	516.127	10.261	Quinic acids and derivatives	C1C(C(C(CC1(C(=O)O)O)OC(=O)C=CC2=CC(=C(C=C2)O)O)OC(=O)C=CC3=CC(=C(C=C3)O)O)O	InChI=1S/C25H24O12/c26-15-5-1-13(9-17(15)28)3-7-21(31)36-20-12-25(35,24(33)34)11-19(30)23(20)37-22(32)8-4-14-2-6-16(27)18(29)10-14/h1-10,19-20,23,26-30,35H,11-12H2,(H,33,34)	UFCLZKMFXSILNL	1	1	0.428	0.801	-22.548	1	1	[M + H]+
3,4,5-trihydroxy-6-{[5-hydroxy-2-(4-hydroxyphenyl)-4-oxo-3,4-dihydro-2H-1-benzopyran-7-yl]oxy}oxane-2-carboxylic acid	C21H20O11	448.101	10.799	Flavonoid-7-O-glucuronides	C1C(OC2=CC(=CC(=C2C1=O)O)OC3C(C(C(C(O3)C(=O)O)O)O)O)C4=CC=C(C=C4)O	InChI=1S/C21H20O11/c22-9-3-1-8(2-4-9)13-7-12(24)15-11(23)5-10(6-14(15)31-13)30-21-18(27)16(25)17(26)19(32-21)20(28)29/h1-6,13,16-19,21-23,25-27H,7H2,(H,28,29)	BDCRTIDKZGEVEN	1	1	0.803	0.96	-46.364	1	1	[M + H]+
3-(3,4-dihydroxyphenyl)-N-{3-[3-(3,4-dihydroxyphenyl)-N-{4-[3-(3,4-dihydroxyphenyl)prop-2-enamido]butyl}prop-2-enamido]propyl}prop-2-enamide	C34H37N3O9	631.253	11.855	Hydroxycinnamic acids and derivatives	C1=CC(=C(C=C1C=CC(=O)NCCCCN(CCCNC(=O)C=CC2=CC(=C(C=C2)O)O)C(=O)C=CC3=CC(=C(C=C3)O)O)O)O	InChI=1S/C34H37N3O9/c38-26-10-4-23(20-29(26)41)7-13-32(44)35-16-1-2-18-37(34(46)15-9-25-6-12-28(40)31(43)22-25)19-3-17-36-33(45)14-8-24-5-11-27(39)30(42)21-24/h4-15,20-22,38-43H,1-3,16-19H2,(H,35,44)(H,36,45)	ZKNHGZHOGBDPIA	1	1	0.722	0.722	-121.819	0.995	0.887	[M + H]+
Puerarin	C21H20O9	416.111	13.271	Isoflavonoid C-glycosides	C1=CC(=CC=C1C2=COC3=C(C2=O)C=CC(=C3C4C(C(C(C(O4)CO)O)O)O)O)O	InChI=1S/C21H20O9/c22-7-14-17(26)18(27)19(28)21(30-14)15-13(24)6-5-11-16(25)12(8-29-20(11)15)9-1-3-10(23)4-2-9/h1-6,8,14,17-19,21-24,26-28H,7H2	HKEAFJYKMMKDOR	1	1	0.599	0.712	-69.634	1	1	[M + H]+
Sakuranetin	C16H14O5	286.084	13.539	7-O-methylated flavonoids	COC1=CC(=C2C(=O)CC(OC2=C1)C3=CC=C(C=C3)O)O	InChI=1S/C16H14O5/c1-20-11-6-12(18)16-13(19)8-14(21-15(16)7-11)9-2-4-10(17)5-3-9/h2-7,14,17-18H,8H2,1H3	DJOJDHGQRNZXQQ	1	1	0.686	0.915	-38.359	1	1	[M + H]+
Tricetin	C15H10O7	302.043	13.542	Flavonols	C1=C(C=C(C(=C1O)O)O)C2=CC(=O)C3=C(C=C(C=C3O2)O)O	InChI=1S/C15H10O7/c16-7-3-8(17)14-9(18)5-12(22-13(14)4-7)6-1-10(19)15(21)11(20)2-6/h1-5,16-17,19-21H	ARSRJFRKVXALTF	1	1	0.593	0.763	-18.518	1	1	[M + H]+
Luteolin	C15H10O6	286.048	14.232	3'-hydroxyflavonoids	C1=CC(=C(C=C1C2=CC(=O)C3=C(C=C(C=C3O2)O)O)O)O	InChI=1S/C15H10O6/c16-8-4-11(19)15-12(20)6-13(21-14(15)5-8)7-1-2-9(17)10(18)3-7/h1-6,16-19H	IQPNAANSBPBGFQ	1	1	0.857	0.882	-8.902	1	1	[M + H]+
2-(4-Hydroxyphenyl)-5-hydroxy-7-(2-O,3-O,4-O,6-O-tetraacetyl-beta-D-glucopyranosyloxy)-4H-1-benzopyran-4-one	C29H28O14	600.148	14.454	Flavonoid O-glycosides	CC(=O)OCC1C(C(C(C(O1)OC2=CC(=C3C(=C2)OC(=CC3=O)C4=CC=C(C=C4)O)O)OC(=O)C)OC(=O)C)OC(=O)C	InChI=1S/C29H28O14/c1-13(30)37-12-24-26(38-14(2)31)27(39-15(3)32)28(40-16(4)33)29(43-24)41-19-9-20(35)25-21(36)11-22(42-23(25)10-19)17-5-7-18(34)8-6-17/h5-11,24,26-29,34-35H,12H2,1-4H3	QRWHBNVWIDHXKW	1	1	0.879	0.879	-183.739	0.89	0.781	[M + H]+
Terrestribisamide	C24H28N2O6	440.195	14.524	Hydroxycinnamic acids and derivatives	COC1=C(C=CC(=C1)C=CC(=O)NCCCCNC(=O)C=CC2=CC(=C(C=C2)O)OC)O	InChI=1S/C24H28N2O6/c1-31-21-15-17(5-9-19(21)27)7-11-23(29)25-13-3-4-14-26-24(30)12-8-18-6-10-20(28)22(16-18)32-2/h5-12,15-16,27-28H,3-4,13-14H2,1-2H3,(H,25,29)(H,26,30)	CHEMZHJQHCVLFI	1	1	0.86	0.957	-113.834	0.978	0.935	[M + H]+
3-O-methylmyricetin	C16H12O8	332.053	14.653	3'-hydroxyflavonoids	COC1=C(OC2=CC(=CC(=C2C1=O)O)O)C3=CC(=C(C(=C3)O)O)O	InChI=1S/C16H12O8/c1-23-16-14(22)12-8(18)4-7(17)5-11(12)24-15(16)6-2-9(19)13(21)10(20)3-6/h2-5,17-21H,1H3	XWTLYULBWZQAAZ	1	1	0.733	0.814	-15.534	1	1	[M + H]+
Naringerin	C21H22O9	418.126	15.985	Flavonoid-7-O-glycosides	CC1C(C(C(C(O1)OC2=CC(=C3C(=O)CC(OC3=C2)C4=CC=C(C=C4)O)O)O)O)O	InChI=1S/C21H22O9/c1-9-18(25)19(26)20(27)21(28-9)29-12-6-13(23)17-14(24)8-15(30-16(17)7-12)10-2-4-11(22)5-3-10/h2-7,9,15,18-23,25-27H,8H2,1H3	LUCQSVLCPJUJRN	1	1	0.89	0.94	-66.746	0.902	0.864	[M + H]+
Tiliroside	C30H26O13	594.137	16.061	Flavonoid 3-O-p-coumaroyl glycosides	C1=CC(=CC=C1C=CC(=O)OCC2C(C(C(C(O2)OC3=C(OC4=CC(=CC(=C4C3=O)O)O)C5=CC=C(C=C5)O)O)O)O)O	InChI=1S/C30H26O13/c31-16-6-1-14(2-7-16)3-10-22(35)40-13-21-24(36)26(38)27(39)30(42-21)43-29-25(37)23-19(34)11-18(33)12-20(23)41-28(29)15-4-8-17(32)9-5-15/h1-12,21,24,26-27,30-34,36,38-39H,13H2	DVGGLGXQSFURLP	1	3	0.495	0.678	-56.271	0.123	0.997	[M + H]+
N-{3-[3-(3,4-dihydroxyphenyl)-N-{4-[3-(4-hydroxy-3-methoxyphenyl)prop-2-enamido]butyl}prop-2-enamido]propyl}-3-(4-hydroxyphenyl)prop-2-enamide	C35H39N3O8	629.274	16.911	Hydroxycinnamic acids and derivatives	COC1=C(C=CC(=C1)C=CC(=O)NCCCCN(CCCNC(=O)C=CC2=CC=C(C=C2)O)C(=O)C=CC3=CC(=C(C=C3)O)O)O	InChI=1S/C35H39N3O8/c1-46-32-24-27(8-15-30(32)41)10-17-34(44)36-19-2-3-21-38(35(45)18-11-26-7-14-29(40)31(42)23-26)22-4-20-37-33(43)16-9-25-5-12-28(39)13-6-25/h5-18,23-24,39-42H,2-4,19-22H2,1H3,(H,36,44)(H,37,43)	CKDZIXLGCFHXCI	1	1	0.635	0.635	-71.467	1	1	[M + H]+
N-(p-coumaroyl)-N'-feruloyl-N''-(5-hydroxyferuloyl) spermidine	C36H41N3O9	659.284	16.955	Hydroxycinnamic acids and derivatives	COC1=CC(=CC(=C1O)O)C=CC(=O)NCCCN(CCCCNC(=O)C=CC2=CC=C(C=C2)O)C(=O)C=CC3=CC(=C(C=C3)O)OC	InChI=1S/C36H41N3O9/c1-47-31-23-26(8-14-29(31)41)11-17-35(45)39(20-4-3-18-37-33(43)15-9-25-6-12-28(40)13-7-25)21-5-19-38-34(44)16-10-27-22-30(42)36(46)32(24-27)48-2/h6-17,22-24,40-42,46H,3-5,18-21H2,1-2H3,(H,37,43)(H,38,44)	OPFKEPXYLLOTNI	1	1	0.952	0.952	-227.055	1	1	[M + H]+
Cumaroyl-Spermidine	C34H37N3O6	583.268	17.186	Coumaric acids and derivatives	C1=CC(=CC=C1C=CC(=O)NCCCCN(CCCNC(=O)C=CC2=CC=C(C=C2)O)C(=O)C=CC3=CC=C(C=C3)O)O	InChI=1S/C34H37N3O6/c38-29-13-4-26(5-14-29)10-19-32(41)35-22-1-2-24-37(34(43)21-12-28-8-17-31(40)18-9-28)25-3-23-36-33(42)20-11-27-6-15-30(39)16-7-27/h4-21,38-40H,1-3,22-25H2,(H,35,41)(H,36,42)	PFDVWJCSCYDRMZ	1	1	0.979	0.979	-5.406	0.66	0.313	[M + H]+
N-[4-[2-[4-(3-aminopropylamino)butylamino]ethyl]-1-(3,4-dihydroxyphenyl)-7-(4-hydroxyphenyl)-3,5-dioxohepta-1,6-dien-4-yl]-3-(4-hydroxyphenyl)-N-[3-(4-hydroxyphenyl)prop-2-enoyl]prop-2-enamide	C46H50N4O9	802.358	18.004	Coumaric acids and derivatives	C1=CC(=CC=C1C=CC(=O)C(CCNCCCCNCCCN)(C(=O)C=CC2=CC(=C(C=C2)O)O)N(C(=O)C=CC3=CC=C(C=C3)O)C(=O)C=CC4=CC=C(C=C4)O)O	InChI=1S/C46H50N4O9/c47-27-3-30-48-28-1-2-29-49-31-26-46(42(56)22-11-33-4-15-37(51)16-5-33,43(57)23-12-36-10-21-40(54)41(55)32-36)50(44(58)24-13-34-6-17-38(52)18-7-34)45(59)25-14-35-8-19-39(53)20-9-35/h4-25,32,48-49,51-55H,1-3,26-31,47H2	WWZCPADTVQBYOC	1	1	0.618	0.618	-357.184	0.999	0.451	[M + H]+
N,N'-bis-(p-coumaroyl)-N''-feruloyl spermidine 1	C35H39N3O7	613.279	18.313	Coumaric acids and derivatives	COC1=C(C=CC(=C1)C=CC(=O)NCCCN(CCCCNC(=O)C=CC2=CC=C(C=C2)O)C(=O)C=CC3=CC=C(C=C3)O)O	InChI=1S/C35H39N3O7/c1-45-32-25-28(9-17-31(32)41)11-19-34(43)37-22-4-24-38(35(44)20-12-27-7-15-30(40)16-8-27)23-3-2-21-36-33(42)18-10-26-5-13-29(39)14-6-26/h5-20,25,39-41H,2-4,21-24H2,1H3,(H,36,42)(H,37,43)	AIHILSJAGNUJAL	1	1	0.968	0.968	-214.9	1	1	[M + H]+
3-(4-hydroxy-3-methoxyphenyl)-N-{3-[3-(4-hydroxy-3-methoxyphenyl)-N-{4-[3-(4-hydroxy-3-methoxyphenyl)prop-2-enamido]butyl}prop-2-enamido]propyl}prop-2-enamide	C37H43N3O9	673.3	18.329	Hydroxycinnamic acids and derivatives	COC1=C(C=CC(=C1)C=CC(=O)NCCCCN(CCCNC(=O)C=CC2=CC(=C(C=C2)O)OC)C(=O)C=CC3=CC(=C(C=C3)O)OC)O	InChI=1S/C37H43N3O9/c1-47-32-23-26(7-13-29(32)41)10-16-35(44)38-19-4-5-21-40(37(46)18-12-28-9-15-31(43)34(25-28)49-3)22-6-20-39-36(45)17-11-27-8-14-30(42)33(24-27)48-2/h7-18,23-25,41-43H,4-6,19-22H2,1-3H3,(H,38,44)(H,39,45)	KMJWIBDYGUTEFB	1	1	0.713	0.713	-107.214	1	0.996	[M + H]+
N,N'-bis-(p-coumaroyl)-N''-feruloyl spermidine 2	C35H39N3O7	613.279	19.045	Coumaric acids and derivatives	COC1=C(C=CC(=C1)C=CC(=O)NCCCN(CCCCNC(=O)C=CC2=CC=C(C=C2)O)C(=O)C=CC3=CC=C(C=C3)O)O	InChI=1S/C35H39N3O7/c1-45-32-25-28(9-17-31(32)41)11-19-34(43)37-22-4-24-38(35(44)20-12-27-7-15-30(40)16-8-27)23-3-2-21-36-33(42)18-10-26-5-13-29(39)14-6-26/h5-20,25,39-41H,2-4,21-24H2,1H3,(H,36,42)(H,37,43)	AIHILSJAGNUJAL	1	1	0.976	0.976	-184.428	1	1	[M + H]+
N-(p-coumaroyl)-N',N''-bis-feruloyl-spermidine	C36H41N3O8	643.289	19.498	Hydroxycinnamic acids and derivatives	COC1=C(C=CC(=C1)C=CC(=O)NCCCN(CCCCNC(=O)C=CC2=CC=C(C=C2)O)C(=O)C=CC3=CC(=C(C=C3)O)OC)O	InChI=1S/C36H41N3O8/c1-46-32-24-27(8-15-30(32)41)11-18-35(44)38-21-5-23-39(36(45)19-12-28-9-16-31(42)33(25-28)47-2)22-4-3-20-37-34(43)17-10-26-6-13-29(40)14-7-26/h6-19,24-25,40-42H,3-5,20-23H2,1-2H3,(H,37,43)(H,38,44)	ZDODXLCHPVSGKV	1	1	0.995	0.995	-71.624	1	1	[M + H]+
3-(4-hydroxy-3-methoxyphenyl)-N-{3-[3-(4-hydroxy-3-methoxyphenyl)-N-{4-[3-(4-hydroxy-3-methoxyphenyl)prop-2-enamido]butyl}prop-2-enamido]propyl}prop-2-enamide	C37H43N3O9	673.3	19.54	Hydroxycinnamic acids and derivatives	COC1=C(C=CC(=C1)C=CC(=O)NCCCCN(CCCNC(=O)C=CC2=CC(=C(C=C2)O)OC)C(=O)C=CC3=CC(=C(C=C3)O)OC)O	InChI=1S/C37H43N3O9/c1-47-32-23-26(7-13-29(32)41)10-16-35(44)38-19-4-5-21-40(37(46)18-12-28-9-15-31(43)34(25-28)49-3)22-6-20-39-36(45)17-11-27-8-14-30(42)33(24-27)48-2/h7-18,23-25,41-43H,4-6,19-22H2,1-3H3,(H,38,44)(H,39,45)	KMJWIBDYGUTEFB	1	1	0.707	0.707	-120.308	1	0.986	[M + H]+
N1,N5,N10,N14-Tetra-Trans-P-Coumaroylspermine	C46H50N4O8	786.363	21.391	Coumaric acids and derivatives	C1=CC(=CC=C1C=CC(=O)NCCCN(CCCCN(CCCNC(=O)C=CC2=CC=C(C=C2)O)C(=O)C=CC3=CC=C(C=C3)O)C(=O)C=CC4=CC=C(C=C4)O)O	InChI=1S/C46H50N4O8/c51-39-17-5-35(6-18-39)13-25-43(55)47-29-3-33-49(45(57)27-15-37-9-21-41(53)22-10-37)31-1-2-32-50(46(58)28-16-38-11-23-42(54)24-12-38)34-4-30-48-44(56)26-14-36-7-19-40(52)20-8-36/h5-28,51-54H,1-4,29-34H2,(H,47,55)(H,48,56)	KKJYIHSXTUGJLP	1	1	0.616	0.616	-30.398	1	0.997	[M + H]+
Dihydrotricin	C17H16O7	332.09	22.835	O-methylated flavonoids	COC1=CC(=CC(=C1O)OC)C2CC(=O)C3=C(C=C(C=C3O2)O)O	InChI=1S/C17H16O7/c1-22-14-3-8(4-15(23-2)17(14)21)12-7-11(20)16-10(19)5-9(18)6-13(16)24-12/h3-6,12,18-19,21H,7H2,1-2H3	KCFYHBSOLOXZIF	1	1	0.667	0.667	-69.466	1	1	[M + H]+
Matairesinol	C20H22O6	358.142	23.311	Dibenzylbutyrolactone lignans	COC1=C(C=CC(=C1)CC2COC(=O)C2CC3=CC(=C(C=C3)O)OC)O	InChI=1S/C20H22O6/c1-24-18-9-12(3-5-16(18)21)7-14-11-26-20(23)15(14)8-13-4-6-17(22)19(10-13)25-2/h3-6,9-10,14-15,21-22H,7-8,11H2,1-2H3	MATGKVZWFZHCLI	1	1	0.877	0.969	-32.778	1	1	[M + H]+
33-O-Dimethylquercetin	C17H14O7	330.074	26.896	3-O-methylated flavonoids	COC1=C(C=CC(=C1)C2=C(C(=O)C3=C(C=C(C=C3O2)O)O)OC)O	InChI=1S/C17H14O7/c1-22-12-5-8(3-4-10(12)19)16-17(23-2)15(21)14-11(20)6-9(18)7-13(14)24-16/h3-7,18-20H,1-2H3	FMEHGPQTMOPUGM	1	1	0.602	0.713	-22.206	1	1	[M + H]+
5,7,8-Trimethoxyflavanone	C18H18O5	314.115	29.286	O-methylated flavonoids	COC1=CC(=C(C2=C1C(=O)CC(O2)C3=CC=CC=C3)OC)OC	InChI=1S/C18H18O5/c1-20-14-10-15(21-2)17(22-3)18-16(14)12(19)9-13(23-18)11-7-5-4-6-8-11/h4-8,10,13H,9H2,1-3H3	CQNKQOFKXLLWRE	1	1	0.276	0.712	-71.024	0.656	0.044	[M + H]+
2-(3,4-dihydroxyphenyl)-5,7-dihydroxy-6-(3-methylbut-2-en-1-yl)-3,4-dihydro-2H-1-benzopyran-4-one	C20H20O6	356.126	29.614	6-prenylated flavanones	CC(=CCC1=C(C2=C(C=C1O)OC(CC2=O)C3=CC(=C(C=C3)O)O)O)C	InChI=1S/C20H20O6/c1-10(2)3-5-12-14(22)8-18-19(20(12)25)16(24)9-17(26-18)11-4-6-13(21)15(23)7-11/h3-4,6-8,17,21-23,25H,5,9H2,1-2H3	KBEFFXBSHFUQLT	1	1	0.7	0.814	-32.571	1	1	[M + H]+
Eudesmin	C22H26O6	386.173	30.862	Dibenzylbutyrolactone lignans	COC1=C(C=C(C=C1)C2C3COC(C3CO2)C4=CC(=C(C=C4)OC)OC)OC	InChI=1S/C22H26O6/c1-23-17-7-5-13(9-19(17)25-3)21-15-11-28-22(16(15)12-27-21)14-6-8-18(24-2)20(10-14)26-4/h5-10,15-16,21-22H,11-12H2,1-4H3	PEUUVVGQIVMSAW	1	1	0.649	0.649	-51.115	0.996	0.973	[M + H]+
4-[2-(3,5-dimethoxyphenyl)ethyl]-2,6-dimethoxyphenol	C18H22O5	318.147	31.513	Stilbenes	COC1=CC(=CC(=C1)CCC2=CC(=C(C(=C2)OC)O)OC)OC	InChI=1S/C18H22O5/c1-20-14-7-12(8-15(11-14)21-2)5-6-13-9-16(22-3)18(19)17(10-13)23-4/h7-11,19H,5-6H2,1-4H3	PWWBWVPBMSEOQI	1	2	0.635	0.635	-101.519	0.073	0.003	[M + H]+
Pinocembrin dimethylether	C17H16O4	284.105	31.992	2'-Hydroxychalcones	COC1=CC2=C(C(=O)CC(O2)C3=CC=CC=C3)C(=C1)OC	InChI=1S/C17H16O4/c1-19-12-8-15(20-2)17-13(18)10-14(21-16(17)9-12)11-6-4-3-5-7-11/h3-9,14H,10H2,1-2H3	IAFBOKYTDSDNHV	1	1	0.758	0.903	-59.375	0.764	0.298	[M + H]+
15-Hydroxydehydroabietic Acid	C20H28O3	316.204	35.543	Diterpenoids	CC12CCCC(C1CCC3=C2C=CC(=C3)C(C)(C)O)(C)C(=O)O	InChI=1S/C20H28O3/c1-18(2,23)14-7-8-15-13(12-14)6-9-16-19(15,3)10-5-11-20(16,4)17(21)22/h7-8,12,16,23H,5-6,9-11H2,1-4H3,(H,21,22)	ILQLITDRYFHAGM	1	1	0.452	0.632	-85.687	1	1	[M + Na]+
1,4A-Dimethyl-9-Oxo-7-Propan-2-Yl-3,4,10,10A-Tetrahydro-2H-Phenanthrene-1-Carboxylic Acid	C20H26O3	314.188	36.309	Diterpenoids	CC(C)C1=CC2=C(C=C1)C3(CCCC(C3CC2=O)(C)C(=O)O)C	InChI=1S/C20H26O3/c1-12(2)13-6-7-15-14(10-13)16(21)11-17-19(15,3)8-5-9-20(17,4)18(22)23/h6-7,10,12,17H,5,8-9,11H2,1-4H3,(H,22,23)	MSWJSDLNPCSSNW	1	1	0.929	0.929	-25.587	1	1	[M + H]+
3,3',5,5'-Tetramethoxystilbene	C18H20O4	300.136	36.603	Stilbenes	COC1=CC(=CC(=C1)C=CC2=CC(=CC(=C2)OC)OC)OC	InChI=1S/C18H20O4/c1-19-15-7-13(8-16(11-15)20-2)5-6-14-9-17(21-3)12-18(10-14)22-4/h5-12H,1-4H3	PVCLRSRSMZBWMF	1	1	0.489	0.611	-83.176	1	1	[M + H]+
13-(acetyloxy)-1,6-dihydroxy-8-(hydroxymethyl)-4,12,12,15-tetramethyl-5-oxotetracyclo[8.5.0.0²,⁶.0¹¹,¹³]pentadeca-3,8-dien-14-yl deca-2,4,6-trienoate	C32H42O8	554.288	41.845	Tigliane and ingenane diterpenoids	CCCC=CC=CC=CC(=O)OC1C(C2(C(C=C(CC3(C2C=C(C3=O)C)O)CO)C4C1(C4(C)C)OC(=O)C)O)C	InChI=1S/C32H42O8/c1-7-8-9-10-11-12-13-14-25(35)39-28-20(3)31(38)23(26-29(5,6)32(26,28)40-21(4)34)16-22(18-33)17-30(37)24(31)15-19(2)27(30)36/h9-16,20,23-24,26,28,33,37-38H,7-8,17-18H2,1-6H3	UUDRJPRIBMGADE	1	1	0.555	0.604	-94.746	1	0.899	[M + H]+
5,7-dihydroxy-2-[4-hydroxy-3-methyl-5-(3-methylbut-2-en-1-yl)phenyl]-8-(3-methylbut-2-en-1-yl)-3,4-dihydro-2H-1-benzopyran-4-one	C26H30O5	422.209	42.596	3'-prenylated flavanones	CC1=CC(=CC(=C1O)CC=C(C)C)C2CC(=O)C3=C(C=C(C(=C3O2)CC=C(C)C)O)O	InChI=1S/C26H30O5/c1-14(2)6-8-17-11-18(10-16(5)25(17)30)23-13-22(29)24-21(28)12-20(27)19(26(24)31-23)9-7-15(3)4/h6-7,10-12,23,27-28,30H,8-9,13H2,1-5H3	BQZAYGMHUNJOFN	1	1	0.593	0.627	-77.981	1	1	[M + H]+
