# Supplementary material for: Integrative LC-HR-QTOF-MS and Computational Metabolomics Approaches for Compound Annotation, Chemometric Profiling and In Silico Antibacterial Evaluation of Ugandan Propolis
Source: Metabolites. 2026 Feb 3;16(2):109. doi: 10.3390/metabo16020109 (PMC12942557; doi:10.3390/metabo16020109)
Supplement: Supplementary file 1 [file metabolites-16-00109-s001.zip › Supplementary file csv3_Toxicity predictions.xlsx]

## Sheet: Sheet1
Toxicity Profiling for the annoted compounds using Protox 3.0
					Organ Toxicity										Toxicity end points								Tox21-Nuclear receptor signalling pathways								Tox21-Stress response pathways
Compound Name	Ligand ID	Predicted LD50 (mg/Kg)	Toxicity Class	Toxicity Targets	Hepatotoxicity	Probability	Cardiotoxicity	Probability	Nephrotoxicity	Probability	Neurotoxicity	Probability	Respiratory Toxicity	Probability	Carcinogenicity	Probability	Immunotoxicity	Probability	Mutagenicity	Probability	Cytotoxicity	Probability	Androgen Receptor (AR)	Probability	Aromatase	Probability	Estrogen Receptor Alpha (ER)	Probability	Peroxisome Proliferator Activated Receptor Gamma (PPAR- Gamma)	Probability	Nuclear factor (erythroid-derived 2)-like 2/antioxidant responsive element (nrf2/ARE)	Probability	Heat shock factor response element (HSE)	Probability	Mitochondrial Membrane Potential (MMP)	Probability
Reinutrin	L2	5000	5	Adrenergic Receptor Beta2, Prostaglandin G/H Synthase 2	Inactive	0.8	Inactive	0.75	Active	0.75	Inactive	0.88	Active	0.73	Inactive	0.79	Active	0.93	Inactive	0.79	Inactive	0.69	Inactive	0.96	Inactive	0.97	Inactive	0.92	Inactive	0.94	Inactive	0.94	Inactive	0.94	Inactive	0.89
Isoswertisin 2"-acetate	L3	832	4		Inactive	0.83	Active	0.96	Active	0.75	Inactive	0.85	Active	0.62	Inactive	0.92	Active	0.65	Inactive	0.58	Inactive	0.6	Inactive	0.99	Inactive	0.98	Inactive	0.98	Inactive	0.99	Inactive	0.98	Inactive	0.98	Inactive	0.96
Querciturone	L4	5000	5	Adrenergic Receptor Beta2, Prostaglandin G/H Synthase 2	Inactive	0.75	Inactive	0.61	Active	0.68	Inactive	0.9	Active	0.83	Active	0.5	Active	0.58	Inactive	0.68	Inactive	0.91	Inactive	0.99	Inactive	0.96	Inactive	0.78	Inactive	0.96	Inactive	0.95	Inactive	0.95	Inactive	0.63
Sandaracopimaric acid	L6	20000	6	Androgen Receptor, Amine Oxidase A, Prostaglandin G/H Synthase 1, Progesterone Receptor	Active	0.61	Inactive	0.65	Inactive	0.74	Active	0.61	Active	0.77	Inactive	0.67	Inactive	0.66	Inactive	0.94	Inactive	0.66	Inactive	0.95	Inactive	0.83	Inactive	0.91	Inactive	0.95	Inactive	0.7	Inactive	0.7	Inactive	0.79
[13-Acetyloxy-1,6-dihydroxy-8-(hydroxymethyl)-4,12,12,15-tetramethyl-5-oxo-14-tetracyclo[8.5.0.02,6.011,13]pentadeca-3,8-dienyl] deca-2,4,6-trienoate	L7	50	2	Amine Oxidase A, Prostaglandin G/H Synthase 1	Inactive	0.83	Inactive	0.53	Active	0.53	Inactive	0.96	Active	0.77	Inactive	0.64	Active	0.99	Inactive	0.62	Inactive	0.72	Inactive	0.89	Inactive	0.9	Inactive	0.84	Inactive	0.97	Inactive	0.88	Inactive	0.88	Inactive	0.78
Matairesinol	L8	1500	4	Androgen Receptor, Amine Oxidase A, Prostaglandin G/H Synthase 1	Inactive	0.78	Inactive	0.54	Active	0.63	Inactive	0.81	Inactive	0.64	Inactive	0.61	Active	0.98	Inactive	0.72	Inactive	0.92	Inactive	0.98	Inactive	0.93	Inactive	0.56	Inactive	0.89	Inactive	0.82	Inactive	0.82	Active	0.63
Eudesmin	L9	1500	4	Amine Oxidase A, Prostaglandin G/H Synthase 1, Glucocorticoid Receptor, Opioid Receptor Mu, Phosphodiesterase 4D,	Inactive	0.86	Active	0.51	Inactive	0.52	Inactive	0.77	Inactive	0.57	Inactive	0.51	Active	0.77	Inactive	0.86	Inactive	0.97	Inactive	0.98	Inactive	0.87	Inactive	0.85	Inactive	0.96	Inactive	0.69	Inactive	0.69	Inactive	0.52
